# Supplementary material for: Nb2O5 Coating to Improve the Cyclic Stability and Voltage Decay of Li-Rich Cathode Material for Lithium-Ion Battery
Source: Molecules. 2023 May 5;28(9):3890. doi: 10.3390/molecules28093890 (PMC10179934; doi:10.3390/molecules28093890)
Supplement: Supplementary file 1 [file molecules-28-03890-s001.zip]

Archive with 1 entries (1 files):
- molecules-2290835-supplementary-update.pdf
